# Supplementary material for: Cross sectional study of Twitter (X) use among academic anesthesiology departments in the United States
Source: PLoS One. 2024 Feb 8;19(2):e0298741. doi: 10.1371/journal.pone.0298741 (PMC10852312; doi:10.1371/journal.pone.0298741)
Supplement: S1 File — (XLSX) [file pone.0298741.s001.xlsx]

## Sheet: Sheet1
Anesthesiology department	Twitter Handle	Total 2022 Tweets	Totaltweet2	Research & Publications	percres	DEI	perDEI	Residency - workshops/training/everyday happenings regarding residents	Perresd	Recruiting	Percrecruit	Social - holiday, social event tweets for the residents, social events - book clubs, journal clubs, philanthropy/outreach, dinners	Percsocial	Program News - resident matching, praise tweets, speakers, speaker thanks, lecture happenings/posts, accredidations, conference tweets, grand rounds	Newsperc	Other - Resources, Leadership Appointments for Anes Nat groups, initiatives - env and social awareness	Otherperc	Facultysize	Total Faculty	Total residents	Residetnsize	Census region	Region2	NIH ranking	NIHcategory
University of Illinois College of Medicine: Chicago	@UICanesthesia	0	0	0		0		0		0		0		0		0		Medium	46	54	Medium	E North Central	Midwest	25	tophalf
Medical College of Wisconsin: Milwaukee	@MCW_Anesth	0	0	0		0		0		0		0		0		0		Large	114	77	Large	E North Central	Midwest	29	secondhalf
Indiana University School of Medicine: Indianapolis	@IUAnes	0	0	0		0		0		0		0		0		0		Verylarge	135	82	Large	E North Central	Midwest	45	secondhalf
University of Toledo	@utmcanesthesia	0	0	0		0		0		0		0		0		0		Small	17	19	Small	E North Central	Midwest		None
Rush University Medical Center: Chicago	@Rush_Anes	0	0	0		0		0		0		0		0		0		Medium	63	79	Large	E North Central	Midwest		None
University of Louisville	@uofl_anesthesia	0	0	0		0		0		0		0		0		0		Small	21	37	Medium	E South Central	South		None
University of Tennessee: Knoxville	@UTKAnesthesia	0	0	0		0		0		0		0		0		0		Small	39	37	Medium	E South Central	South		None
University of Kentucky: Lexington	@UKAnesth	0	0	0		0		0		0		0		0		0		Large	92	58	Medium	E South Central	South		None
Drexel University School of Medicine: Philadelphia	@DUCOMAnesthesia	0	0	0		0		0		0		0		0		0		Small	3	18	Small	Middle Atlantic	Northeast	35	secondhalf
State University of New York University at Buffalo	@UBAnesthesia	0	0	0		0		0		0		0		0		0		Small	19	48	Medium	Middle Atlantic	Northeast	48	secondhalf
University of Rochester	@UofR_Anesthesia	0	0	0		0		0		0		0		0		0		Large	117	74	Large	Middle Atlantic	Northeast		None
Tufts Medical Center (video interview)	@TuftsAnesthesia	0	0	0		0		0		0		0		0		0		Medium	45	28	Small	New England	Northeast		None
Baystate: Springfield	@anesumass	0	0	0		0		0		0		0		0		0		Small	35	35	Medium	New England	Northeast		None
University of California, San Diego	@UCSDAnesthesia	0	0	0		0		0		0		0		0		0		Large	88	60	Medium	Pacific	West	27	secondhalf
Virginia Commonwealth University School of Medicine	@VCUanes	0	0	0		0		0		0		0		0		0		Medium	53	46	Medium	South Atlantic	South		None
University of Missouri at Kansas City	@UMKC_Anesthesia	0	0	0		0		0		0		0		0		0		Medium	68	23	Small	W North Central	Midwest		None
University of Texas - McGovern Medical School: Houston	@AnesthesiaUTH	0	0	0		0		0		0		0		0		0		Large	112	109	Very large	W South Central	South	20	tophalf
Tulane University: New Orleans	@TUanesthesia	0	0	0		0		0		0		0		0		0		Small	15	17	Small	W South Central	South		None
Louisiana State University: New Orleans	@LSU_Anesthesia	0	0	0		0		0		0		0		0		0		Small	21	26	Small	W South Central	South		None
Ochsner Clinic Foundation: New Orleans	@ochsner_anes	0	0	0		0		0		0		0		0		0		Small	39	44	Medium	W South Central	South		None
Stony Brook School of Medicine	@stonybrookanes	1	1	0	0	0	0	0	0	0	0	0	0	1	1	0	0	Medium	79	39	Medium	Middle Atlantic	Northeast	14	tophalf
Texas A&M Health Science Center College of Medicine - Scott & White	@BSWanesthesia	1	1	0	0	0	0	0	0	1	1	0	0	0	0	0	0	Medium	48	40	Medium	W South Central	South		None
State University of New York Downstate Medical Center at Brooklyn	@DownstateAnes	3	3	0	0	0	0	0	0	2	0.666667	0	0	0	0	1	0.333333	Small	16	47	Medium	Middle Atlantic	Northeast		None
Stanford University: Palo Alto	@stanfordanes	3	3	0	0	0	0	0	0	3	1	0	0	0	0	0	0	Verylarge	342	100	Very large	Pacific	West	12	tophalf
Sidney Kimmel Medical College at Thomas Jefferson University: Philadelphia	@JeffAnesthesia	4	4	0	0	0	0	0	0	2	0.5	0	0	2	0.5	0	0	Medium	59	56	Medium	Middle Atlantic	Northeast		None
University of California, Davis: Sacramento	@uc_medicine	5	5	0	0	0	0	0	0	3	0.6	0	0	2	0.4	0	0	Medium	75	56	Medium	Pacific	West		None
Medical University of South Carolina (MUSC): Charleston	@MUSC_Anesthesia	5	5	0	0	0	0	0	0	0	0	2	0.4	3	0.6	0	0	Large	89	58	Medium	South Atlantic	South	52	secondhalf
Cleveland Clinic Florida	@CCFloridaAnes	5	5	1	0.2	0	0	2	0.4	0	0	1	0.2	1	0.2	0	0	Small	31	20	Small	South Atlantic	South		None
Lahey Hospital & Medical Center, Burlington	@LaheyAnesthesia	6	6	0	0	0	0	0	0	0	0	1	0.166667	5	0.833333	0	0	Medium	65	29	Small	New England	Northeast		None
Dartmouth-Hitchcock Medical Center: Hanover	@DartmouthAnesth	7	7	0	0	0	0	1	0.142857	1	0.142857	0	0	5	0.714286	0	0	Medium	75	32	Medium	New England	Northeast		None
Brigham and Women's Hospital: Boston	@BrighamAnes	8	8	0	0	0	0	0	0	2	0.25	0	0	6	0.75	0	0	Verylarge	155	83	Large	New England	Northeast		None
Mayo Clinic: Jacksonville	@mayojaxanes	9	9	0	0	0	0	2	0.222222	0	0	2	0.222222	5	0.555556	0	0	Medium	47	13	Small	South Atlantic	South		None
West Virginia University Robert C. Byrd Health Sciences Center: Morgantown	@WVUAnesthesia	10	10	0	0	0	0	0	0	0	0	0	0	10	1	0	0	Large	92	33	Medium	South Atlantic	South		None
Virginia Mason University: Seattle	@VMAnesthesia	11	11	0	0	0	0	0	0	2	0.181818	0	0	9	0.818182	0	0	Small	37	27	Small	Pacific	West		None
New York Presbyterian Hospital Columbia	@CUMCAnesthesia	18	18	0	0	4	0.222222	0	0	6	0.333333	1	0.0555556	7	0.388889	0	0	Large	120	104	Very large	Middle Atlantic	Northeast	10	tophalf
University Hospitals Case Medical Center (video interview)	@UHAnesthesia	19	19	0	0	0	0	2	0.105263	2	0.105263	4	0.210526	11	0.578947	0	0	Small	37	40	Medium	E North Central	Midwest	32	secondhalf
George Washington University	@GW_Anesthesia	20	20	4	0.2	0	0	1	0.05	0	0	5	0.25	10	0.5	0	0	Large	84	24	Small	South Atlantic	South		None
McGaw Medical Center of Northwestern University: Chicago	@NMAnesthesia	22	22	2	0.0909091	4	0.181818	0	0	0	0	3	0.136364	11	0.5	2	0.0909091	Large	92	77	Large	E North Central	Midwest	39	secondhalf
University of Maryland at Baltimore	@UMD_Anesthesia	25	25	2	0.08	1	0.04	1	0.04	5	0.2	5	0.2	11	0.44	0	0	Medium	75	59	Medium	South Atlantic	South	6	tophalf
University of Kansas: Kansas City	@KU_Anesthesia	25	25	0	0	6	0.24	0	0	4	0.16	6	0.24	7	0.28	2	0.08	Medium	79	40	Medium	W North Central	Midwest	18	tophalf
University of Utah School of Medicine: Salt Lake City	@UofU_Anesthesia	33	33	0	0	0	0	2	0.0606061	4	0.121212	2	0.0606061	24	0.727273	1	0.030303	Large	108	44	Medium	Mountain	West	38	secondhalf
University of Virginia School of Medicine: Charlottesville	@UVaAnesthesia	36	36	0	0	1	0.0277778	0	0	1	0.0277778	18	0.5	16	0.444444	0	0	Medium	78	61	Large	South Atlantic	South	37	secondhalf
University of Arkansas: Little Rock	@UAMS_Anes	37	37	1	0.027027	1	0.027027	1	0.027027	4	0.108108	19	0.513514	11	0.297297	0	0	Medium	80	57	Medium	W South Central	South		None
Baylor College of Medicine: Houston	@BCMAnesthesia	38	38	0	0	1	0.0263158	3	0.0789474	0	0	4	0.105263	29	0.763158	1	0.0263158	Verylarge	168	69	Large	W South Central	South	47	secondhalf
University of Michigan: Ann Arbor (video interview)	@UMichAnesthesia	39	39	5	0.128205	0	0	0	0	1	0.025641	6	0.153846	27	0.692308	0	0	Verylarge	191	93	Very large	E North Central	Midwest	1	tophalf
JHU	@HopkinsACCM	42	42	4	0.0952381	2	0.047619	0	0	0	0	20	0.47619	16	0.380952	0	0	Verylarge	245	90	Large	South Atlantic	South	4	tophalf
University of Nebraska: Omaha	@UNMCanesthesia	43	43	7	0.162791	4	0.0930233	0	0	1	0.0232558	12	0.27907	19	0.44186	0	0	Large	88	41	Medium	W North Central	Midwest		None
University of Wisconsin: Madison	@wiscanesthesia	49	49	2	0.0408163	1	0.0204082	0	0	0	0	3	0.0612245	41	0.836735	2	0.0408163	Large	85	62	Large	E North Central	Midwest	33	secondhalf
New York Presbyterian Hospital Cornell	@WCMAnesthesia	50	50	2	0.04	2	0.04	1	0.02	5	0.1	10	0.2	26	0.52	4	0.08	Large	119	77	Large	Middle Atlantic	Northeast	17	tophalf
Wake Forest School of Medicine: Winston-Salem	@WakeAnesthesia	54	54	12	0.222222	5	0.0925926	0	0	4	0.0740741	3	0.0555556	27	0.5	3	0.0555556	Verylarge	127	56	Medium	South Atlantic	South	13	tophalf
Massachusetts General Hospital: Boston (video interview)	@MGHanesthesia	56	56	10	0.178571	6	0.107143	0	0	2	0.0357143	13	0.232143	25	0.446429	0	0	Verylarge	169	106	Very large	New England	Northeast		None
University of Washington: Seattle	@UWAnesthPainMed	57	57	8	0.140351	1	0.0175439	1	0.0175439	6	0.105263	2	0.0350877	38	0.666667	1	0.0175439	Verylarge	185	104	Very large	Pacific	West	8	tophalf
Emory University: Atlanta	@EmoryAnesthesia	61	61	10	0.163934	4	0.0655738	1	0.0163934	6	0.0983607	4	0.0655738	35	0.57377	1	0.0163934	Verylarge	205	43	Medium	South Atlantic	South	42	secondhalf
Yale - New Haven Medical Center	@YAnesthesiology	63	63	7	0.111111	2	0.031746	3	0.047619	13	0.206349	14	0.222222	21	0.333333	3	0.047619	Verylarge	177	88	Large	New England	Northeast	26	secondhalf
University of California, San Francisco	@UCSFAnesthesia	73	73	20	0.273973	15	0.205479	0	0	4	0.0547945	5	0.0684932	27	0.369863	2	0.0273973	Verylarge	241	87	Large	Pacific	West	11	tophalf
Oregon Health and Science University School of Medicine: Portland (video interview)	@OHSUAnesthesia	76	76	32	0.421053	2	0.0263158	1	0.0131579	4	0.0526316	2	0.0263158	32	0.421053	3	0.0394737	Large	106	66	Large	Pacific	West	34	secondhalf
Albany Medical Center: Albany	@AlbanyMedAnesth	83	83	1	0.0120482	4	0.0481928	9	0.108434	3	0.0361446	21	0.253012	42	0.506024	3	0.0361446	Medium	76	47	Medium	Middle Atlantic	Northeast		None
University of California Irvine Medical Center: Orange	@ucianesthesia	84	84	13	0.154762	3	0.0357143	3	0.0357143	20	0.238095	22	0.261905	21	0.25	2	0.0238095	Medium	56	47	Medium	Pacific	West	22	tophalf
Icahn School of Medicine at Mount Sinai Manhattan	@MountSinaiAnes1	85	85	5	0.0588235	1	0.0117647	5	0.0588235	1	0.0117647	14	0.164706	58	0.682353	1	0.0117647	Verylarge	220	105	Very large	Middle Atlantic	Northeast	53	secondhalf
University of Alabama: Birmingham	@UAB_Anesthesia	94	94	15	0.159574	2	0.0212766	1	0.0106383	7	0.0744681	18	0.191489	46	0.489362	5	0.0531915	Large	100	84	Large	E South Central	South	21	tophalf
University of Pennsylvania: Philadelphia	@PennAnesthesia	94	94	5	0.0531915	9	0.0957447	14	0.148936	3	0.0319149	15	0.159574	47	0.5	1	0.0106383	Large	93	94	Very large	Middle Atlantic	Northeast	19	tophalf
University of Iowa: Iowa City	@UIowaAnesthesia	95	95	0	0	5	0.0526316	0	0	3	0.0315789	27	0.284211	56	0.589474	4	0.0421053	Medium	77	59	Medium	W North Central	Midwest	40	secondhalf
Medical College of Georgia: Augusta	@MCGanesthesia	98	98	10	0.102041	2	0.0204082	6	0.0612245	5	0.0510204	19	0.193878	43	0.438776	13	0.132653	Medium	41	48	Medium	South Atlantic	South		None
University of North Carolina at Chapel Hill (video interview)	@UNC_Anesthesia	111	111	2	0.018018	4	0.036036	15	0.135135	4	0.036036	11	0.0990991	73	0.657658	2	0.018018	Large	106	56	Medium	South Atlantic	South	49	secondhalf
University of Texas Medical Branch: Galveston	@UTMBAnesthesia	125	125	5	0.04	2	0.016	8	0.064	4	0.032	17	0.136	88	0.704	1	0.008	Medium	64	75	Large	W South Central	South	24	tophalf
Beth Israel Deaconess Medical Center (video interview)	@BIDMCAnesthesia	138	138	9	0.0652174	7	0.0507246	11	0.0797101	28	0.202899	10	0.0724638	72	0.521739	1	0.00724638	Large	94	85	Large	New England	Northeast		None
University of California Los Angeles (UCLA)	@UCLAAnes	138	138	40	0.289855	7	0.0507246	3	0.0217391	4	0.0289855	10	0.0724638	65	0.471014	9	0.0652174	Verylarge	135	106	Very large	Pacific	West	7	tophalf
Montefiore Medical Center Albert Einstein College of Medicine: New York	@MonteEinstAnest	169	169	9	0.0532544	22	0.130178	12	0.0710059	5	0.0295858	20	0.118343	101	0.597633	0	0	Large	83	62	Large	Middle Atlantic	Northeast		None
University of Minnesota: Minneapolis	@UMNanes	169	169	22	0.130178	8	0.0473373	4	0.0236686	16	0.0946746	30	0.177515	87	0.514793	2	0.0118343	Medium	64	40	Medium	W North Central	Midwest		None
Washington University/B-JH/SLCH Consortium: St. Louis	@WashUanesthesia	247	247	2	0.00809717	33	0.133603	10	0.0404858	31	0.125506	25	0.101215	141	0.57085	5	0.0202429	Verylarge	139	83	Large	W North Central	Midwest	3	tophalf
University of Florida: Gainesville	@UF_Anesthesia	257	257	53	0.206226	4	0.0155642	11	0.0428016	17	0.0661479	14	0.0544747	151	0.587549	7	0.0272374	Large	95	95	Very large	South Atlantic	South	46	secondhalf
Duke University: Durham	@Duke_Anesthesia	282	282	30	0.106383	2	0.0070922	3	0.0106383	12	0.0425532	4	0.0141844	181	0.641844	50	0.177305	Verylarge	232	60	Medium	South Atlantic	South	2	tophalf
University of Texas Southwestern Medical Center: Dallas	@utsw_anes	295	295	47	0.159322	9	0.0305085	9	0.0305085	3	0.0101695	4	0.0135593	206	0.698305	17	0.0576271	Verylarge	182	80	Large	W South Central	South	23	tophalf
Totals		3578		397		186		146		254		448		1998		149
